# Supplementary material for: Characterization of Complete Mitochondrial Genome and Phylogenetic Analysis of a Nocturnal Wasps—Provespa barthelemyi (Hymenoptera: Vespidae)
Source: Curr Issues Mol Biol. 2023 Nov 22;45(12):9368–77. doi: 10.3390/cimb45120587 (PMC10742571; doi:10.3390/cimb45120587)
Supplement: Supplementary file 1 [file cimb-45-00587-s001.zip]

Archive with 1 entries (1 files):
- cimb-2698558-supplementary.pdf
